# Supplementary material for: “Purplish Blue” or “Greenish Grey”? Indigo Qualities and Extraction Yields from Six Species
Source: Plants (Basel). 2024 Mar 22;13(7):918. doi: 10.3390/plants13070918 (PMC11013892; doi:10.3390/plants13070918)
Supplement: Supplementary file 1 [file plants-13-00918-s001.zip]

Archive with 46 entries (46 files):
- Ind-arr_BurkinaFaso_MSB-444266_Specimen1a.jpg
- Ind-arr_BurkinaFaso_MSB-444266_Specimen1b.jpg
- Ind-arr_BurkinaFaso_MSB-444266_Specimen1c.jpg
- Ind-arr_BurkinaFaso_MSB-444266_Specimen1d.jpg
- Ind-arr_BurkinaFaso_MSB-444266_Specimen2a.jpg
- Ind-arr_BurkinaFaso_MSB-444266_Specimen2b.jpg
- Ind-arr_Mali_MSB-820888_Specimen1a.jpg
- Ind-arr_Mali_MSB-820888_Specimen1b.jpg
- Ind-arr_Mali_MSB-820888_Specimen1c.jpg
- Ind-arr_unknown_xx-0-BONN-19246_Specimen1a.jpg
- Ind-arr_unknown_xx-0-BONN-19246_Specimen1b.jpg
- Ind-arr_unknown_xx-0-BONN-19246_Specimen2.jpg
- Ind-suff_Brazil_MSB-47896_Specimen1a.jpg
- Ind-suff_Brazil_MSB-47896_Specimen1b.jpg
- Ind-suff_Brazil_MSB-47896_Specimen1c.jpg
- Ind-suff_Brazil_MSB-47896_Specimen1d.jpg
- Ind-suff_Brazil_MSB-47896_Specimen2a.jpg
- Ind-suff_Brazil_MSB-47896_Specimen2b.jpg
- Ind-suff_Brazil_MSB-47896_Specimen2c.jpg
- Ind-suff_Brazil_MSB-47896_Specimen2d.jpg
- Ind-suff_Ecuador_MSB-17479_Specimen1a.jpg
- Ind-suff_Ecuador_MSB-17479_Specimen1b.jpg
- Ind-suff_Ecuador_MSB-17479_Specimen2a.jpg
- Ind-suff_Ecuador_MSB-17479_Specimen2b.jpg
- Ind-suff_Venezuela_MSB-103897_Specimen1a.jpg
- Ind-suff_Venezuela_MSB-103897_Specimen1b.jpg
- Ind-suff_Venezuela_MSB-103897_Specimen1c.jpg
- Ind-suff_Venezuela_MSB-103897_Specimen2a.jpg
- Ind-suff_Venezuela_MSB-103897_Specimen2b.jpg
- Ind-suff_Venezuela_MSB-103897_Specimen2c.jpg
- Ind-tinc_BurkinaFaso_MSB-125549_Specimen1a.jpg
- Ind-tinc_BurkinaFaso_MSB-125549_Specimen1b.jpg
- Ind-tinc_BurkinaFaso_MSB-125549_Specimen2.jpg
- Ind-tinc_Maldives_MSB-68068_Specimen1a.jpg
- Ind-tinc_Maldives_MSB-68068_Specimen1b.jpg
- Ind-tinc_Maldives_MSB-68068_Specimen2a.jpg
- Ind-tinc_Maldives_MSB-68068_Specimen2b.jpg
- Pers-tinc_Kojyoko_Specimen1a.jpg
- Pers-tinc_Kojyoko_Specimen1b.jpg
- Pers-tinc_Maruba_Specimen1.jpg
- Pers-tinc_Senbon_Specimen1a.jpg
- Pers-tinc_Senbon_Specimen1b.jpg
- Pers-tinc_Senbon_Specimen2.jpg
- Table S1.pdf
- Table S2.pdf
- Table S3.pdf
